# Supplementary material for: Challenges in measuring depression among Ugandan fisherfolk: a psychometric assessment of the Luganda version of the Center for Epidemiologic Studies Depression Scale (CES-D)
Source: BMC Psychiatry. 2020 Feb 5;20:45. doi: 10.1186/s12888-020-2463-2 (PMC7003345; doi:10.1186/s12888-020-2463-2)
Supplement: Supplementary file 1 — Additional file 1. CES-D data from Wakiso Dataset. This dataset only contans the variables need to complete the psychometric analyses presented in this manuscript (i.e., the 20 items from the full CES-D scale). Reverse coded items (4, 8, 12 and 16) have already been transposed (i.e., all items are now coded in the same direction) [file 12888_2020_2463_MOESM1_ESM.xls]

## Sheet: Sheet3
SubjectID	cesd1	cesd2	cesd3	cesd4rev	cesd5	cesd6	cesd7	cesd8rev	cesd9	cesd10	cesd11	cesd12rev	cesd13	cesd14	cesd15	cesd16rev	cesd17	cesd18	cesd19	cesd20
1	0	0	0	3	0	3	0	1	0	0	0	2	0	1	3	2	0	0	0	0
2	1	0	2	3	1	3	3	3	2	3	3	3	1	3	0	3	1	3	0	0
3	0	0	0	1	0	0	2	0	0	0	0	1	0	0	3	0	0	0	2	0
4	0	0	0	3	2	1	0	1	1	1	1	1	0	1	3	1	0	1	1	0
5	0	0	0	3	3	3	3	0	0	0	0	2	1	0	0	2	0	2	0	0
6	1	2	0	2	2	2	3	0	1	2	0	1	0	1	3	3	3	3	3	0
7	1	0	0	2	1	1	1	0	0	0	3	1	1	1	3	0	0	0	3	0
8	0	1	0	1	0	1	1	0	0	0	0	1	2	1	0	1	0	0	0	0
9	0	1	2	3	3	3	2	0	2	3	1	3	2	2	2	3	1	1	1	1
10	0	3	2	3	3	3	0	2	3	3	3	3	3	3	2	3	1	3	3	3
11	0	0	0	3	0	0	0	3	0	0	0	0	0	0	0	0	0	0	0	0
12	0	2	2	3	2	2	0	0	0	3	1	3	2	2	0	0	0	2	2	0
13	0	0	0	0	0	0	3	0	0	0	0	0	0	0	0	0	0	0	0	2
14	1	0	0	2	0	2	2	0	0	0	2	1	1	1	3	1	0	1	3	1
15	2	0	0	2	0	3	3	0	2	2	3	2	3	3	3	1	1	2	2	1
16	2	2	2	1	1	2	2	0	1	3	2	1	0	1	0	3	0	0	2	1
17	0	2	2	2	2	2	2	1	2	3	3	0	2	3	3	1	0	2	3	0
18	2	2	0	1	2	2	2	1	2	3	3	3	2	2	3	3	0	3	3	0
19	2	2	3	0	3	2	3	0	0	0	2	2	3	3	2	3	0	0	0	0
20	1	2	3	3	3	1	1	2	1	1	1	2	1	1	1	2	0	1	0	0
21	0	0	0	3	0	0	3	0	0	0	0	0	0	0	0	0	0	0	0	0
22	2	2	0	3	0	1	1	0	0	1	1	1	0	1	0	1	0	0	0	0
23	0	0	0	0	1	2	3	0	2	2	2	3	3	3	0	3	0	3	3	3
24	1	0	1	3	0	3	0	2	2	3	3	3	1	0	3	3	0	1	3	0
25	0	2	0	0	0	0	0	0	0	0	0	0	0	0	0	0	0	0	0	3
26	0	1	0	2	0	1	0	3	0	0	0	2	1	1	2	1	0	0	0	0
27	0	0	0	1	0	0	1	1	0	0	0	0	0	0	0	0	0	0	0	0
28	0	0	0	1	0	1	1	0	0	0	0	0	1	0	3	0	0	0	3	0
29	1	2	0	2	2	1	3	0	0	0	1	3	3	1	0	3	0	2	0	1
30	1	2	0	0	3	3	0	0	3	3	3	2	0	3	3	3	0	0	3	3
31	0	2	2	1	0	2	2	0	0	1	3	1	1	1	3	1	0	1	3	1
32	0	0	0	2	0	2	3	0	0	0	0	0	0	0	0	0	0	0	0	0
33	2	2	2	3	2	1	0	3	3	3	3	3	3	3	0	3	0	3	0	3
34	1	1	2	3	2	2	0	0	2	2	2	3	2	2	3	3	0	0	2	0
35	0	2	1	2	2	2	2	0	0	3	3	2	2	2	0	3	0	2	0	0
36	1	2	0	2	0	0	1	0	0	0	2	1	1	0	1	1	0	0	2	0
37	2	2	2	1	2	0	3	0	0	0	0	0	0	0	0	0	0	0	0	3
38	0	0	0	1	0	1	1	0	0	0	0	0	1	3	3	0	0	0	3	1
39	0	0	0	2	0	0	1	0	0	0	0	0	1	1	3	0	0	0	3	0
40	1	2	0	3	2	2	2	0	0	0	0	3	3	3	1	1	0	3	0	1
41	3	3	0	1	0	2	1	0	0	2	2	0	2	1	0	1	0	1	0	0
42	0	0	0	0	0	1	2	0	0	0	0	0	0	1	3	3	2	2	0	0
43	0	2	0	2	0	0	2	2	0	0	0	0	0	0	0	1	0	0	2	1
44	0	2	2	2	2	2	0	3	1	1	2	3	2	2	0	3	0	2	2	0
45	0	2	2	3	2	2	3	0	0	1	1	1	1	1	0	0	0	0	0	0
46	2	2	2	3	2	2	2	1	0	0	0	1	0	2	0	1	0	2	2	1
47	0	1	2	3	2	1	0	3	2	2	1	3	2	2	3	3	0	1	0	2
48	0	0	0	3	0	0	0	0	0	0	0	0	1	0	0	0	0	0	0	0
49	0	2	3	0	3	0	3	0	3	3	3	0	3	0	3	0	0	1	2	3
50	3	1	0	3	3	3	3	0	0	2	2	0	0	1	3	0	0	1	3	0
51	1	1	1	3	1	1	3	0	0	0	0	0	0	1	0	0	0	1	1	1
52	2	1	2	1	1	1	2	1	0	0	1	0	3	0	0	0	0	0	0	1
53	0	0	2	2	0	0	3	0	0	0	0	0	0	0	0	0	0	0	0	0
54	3	3	3	3	3	3	3	3	3	3	3	3	2	3	0	3	0	3	3	0
55	0	0	0	3	0	0	0	0	0	0	0	0	0	0	0	1	0	0	0	0
56	2	2	1	2	0	1	1	0	0	0	0	0	0	0	0	1	0	0	0	0
57	1	0	0	0	0	0	3	0	0	0	0	0	0	0	0	0	0	0	0	0
58	0	0	0	2	0	1	1	0	0	1	1	1	0	1	3	1	0	1	3	1
59	0	0	0	0	0	2	2	1	1	2	2	3	1	1	0	2	0	0	0	0
60	0	2	1	1	2	3	0	0	3	3	1	3	3	3	3	3	0	3	3	3
61	0	0	0	3	0	0	2	0	0	0	0	0	2	0	2	1	0	1	2	2
62	0	0	0	1	0	0	2	0	0	0	0	0	2	0	0	0	0	0	0	0
63	0	0	0	3	0	1	1	0	0	0	0	1	0	0	1	1	0	0	1	0
64	1	0	2	2	0	0	1	0	0	0	0	1	0	0	0	1	0	0	0	0
65	1	0	0	3	0	1	1	0	0	1	1	0	1	1	2	1	0	1	2	0
66	2	3	3	3	0	3	3	0	0	3	3	1	0	3	3	3	2	2	0	0
67	0	0	0	3	2	0	0	0	0	0	0	0	0	0	1	1	0	0	0	0
68	0	0	0	0	1	1	3	0	0	0	0	3	0	0	0	0	0	0	0	0
69	2	2	0	3	1	1	1	0	0	1	1	1	2	2	3	1	1	1	3	3
70	0	3	1	2	1	1	1	0	0	0	0	1	1	1	3	1	0	1	3	2
71	0	0	0	2	0	1	1	0	0	1	3	1	1	1	3	1	0	1	3	1
72	0	0	0	3	2	0	3	2	0	3	0	3	2	2	3	2	1	0	2	0
73	0	0	0	2	0	0	1	2	0	0	0	0	1	0	3	1	0	0	0	0
74	0	0	0	1	0	0	2	1	0	0	2	1	2	0	0	1	0	0	0	0
75	3	2	0	3	0	1	1	0	0	1	1	1	1	1	2	1	0	1	1	1
76	0	0	0	0	0	0	3	0	1	0	0	0	0	2	3	0	0	0	3	0
77	3	0	0	2	0	1	1	0	0	0	0	2	1	1	3	1	0	1	3	1
78	2	1	0	2	1	0	1	0	0	0	0	0	0	0	0	0	0	0	0	0
79	2	2	2	2	0	1	1	0	0	1	1	1	1	1	1	2	0	1	1	1
80	2	2	0	3	0	0	0	3	1	1	1	1	1	1	0	1	1	1	0	0
81	3	0	0	2	2	2	2	0	0	0	1	2	1	3	3	1	0	2	3	2
82	2	2	2	0	0	2	2	0	0	2	3	2	1	1	3	2	3	1	3	1
83	2	1	0	3	1	3	3	2	1	0	1	2	3	3	2	2	0	3	3	3
84	1	0	3	0	3	3	3	1	0	2	0	0	3	2	3	0	0	1	0	1
85	0	0	0	1	0	0	2	0	0	0	0	1	0	0	2	1	0	0	1	0
86	0	0	0	2	0	0	1	0	0	0	0	0	0	0	3	0	0	0	1	0
87	0	0	0	1	0	0	2	1	0	0	0	0	0	0	3	0	0	0	0	0
88	0	0	2	2	1	1	2	2	1	0	2	2	1	2	2	2	0	1	1	1
89	1	0	0	2	0	1	1	0	0	1	1	1	1	1	3	1	0	1	3	0
90	0	0	2	3	0	0	2	1	3	0	0	0	3	0	0	0	1	0	0	0
91	0	0	0	0	3	2	3	0	3	3	0	2	2	2	3	0	2	2	2	2
92	0	1	2	0	0	0	1	1	2	2	2	1	1	2	3	2	2	2	2	2
93	0	0	2	0	3	2	3	0	3	2	3	2	0	2	3	1	0	0	0	0
94	1	0	0	2	3	3	3	0	0	2	0	0	1	2	3	0	1	1	2	0
95	0	1	0	0	0	1	3	0	0	0	1	1	1	1	0	0	0	0	2	0
96	0	2	1	2	3	3	3	0	1	1	1	3	2	2	3	3	0	2	2	2
97	0	2	2	3	2	0	3	0	0	2	2	3	2	2	0	3	0	2	3	1
98	0	2	0	0	2	2	3	0	2	3	2	2	2	1	2	1	0	2	3	0
99	0	0	0	0	0	2	3	0	1	1	0	0	2	1	0	0	0	1	2	1
100	1	0	1	3	2	2	2	0	1	1	2	3	1	0	3	0	0	1	2	0
101	0	1	1	2	0	0	0	0	0	1	1	0	1	1	3	0	0	0	3	0
102	3	3	3	1	1	2	2	3	0	1	1	1	1	1	3	2	0	1	3	1
103	1	0	2	3	0	1	3	3	0	0	1	1	2	1	0	3	0	1	0	0
104	0	0	0	2	0	2	2	0	0	2	2	2	1	1	3	1	0	0	3	0
105	2	2	0	2	1	1	2	0	0	0	1	1	1	0	3	0	0	1	3	1
106	0	0	0	2	0	0	2	0	0	0	0	0	1	1	0	0	0	0	0	0
107	0	0	0	3	0	2	1	3	0	0	0	2	1	0	0	3	0	0	1	0
108	0	0	0	1	0	1	1	0	0	1	1	0	1	1	3	0	0	1	3	0
109	0	0	0	2	0	0	1	2	0	0	0	0	2	0	1	2	1	1	1	0
110	0	0	1	3	0	1	3	0	0	0	0	0	0	0	3	0	0	0	0	0
111	1	0	0	0	0	0	2	0	0	0	1	3	1	0	0	0	0	0	0	2
112	0	0	0	3	0	0	0	0	0	0	0	0	0	0	3	0	0	0	0	2
113	0	0	0	1	0	0	1	0	0	0	0	0	0	0	3	0	0	0	1	0
114	0	0	0	3	2	2	2	1	1	1	2	3	0	2	3	3	3	3	3	3
115	2	3	0	0	2	3	3	0	0	3	3	0	3	3	3	3	3	3	3	3
116	0	0	0	1	0	0	0	1	0	0	0	1	0	0	3	0	0	0	1	0
117	1	1	2	3	3	3	3	0	1	3	2	3	3	3	3	3	0	3	0	0
118	1	0	0	0	2	2	3	0	0	2	2	3	2	2	2	3	2	2	2	2
119	0	2	1	0	1	2	3	0	0	1	1	3	2	2	0	3	0	2	0	2
120	0	0	0	3	0	0	2	0	0	0	0	1	0	0	0	0	0	0	0	0
121	2	1	2	0	0	3	3	0	0	3	1	0	2	1	3	3	1	1	3	2
122	0	2	2	3	2	2	2	1	0	2	2	3	0	0	3	1	0	0	3	2
123	2	2	0	3	0	1	1	0	0	1	1	1	1	1	0	1	0	1	0	0
124	0	1	0	1	0	1	1	1	0	0	0	1	0	0	3	0	0	0	3	0
125	0	1	0	3	0	0	0	0	0	0	0	1	1	0	2	1	0	0	1	1
126	0	0	0	1	0	0	1	1	2	0	0	1	0	0	3	0	0	0	2	0
127	0	3	0	0	0	0	0	0	0	0	0	0	3	0	0	0	0	0	0	0
128	2	2	2	3	2	2	3	0	0	1	0	0	0	2	2	3	2	2	2	2
129	1	0	2	3	2	2	3	0	0	2	2	0	1	0	3	2	0	1	0	0
130	2	2	0	2	1	1	1	0	0	1	1	1	1	1	3	1	0	1	3	0
131	0	0	0	2	0	0	1	0	0	0	0	0	2	0	3	1	0	0	3	0
132	1	1	0	3	0	3	2	0	1	1	1	2	3	2	0	2	0	1	2	1
133	0	0	0	3	0	0	0	0	0	0	0	0	1	0	3	2	0	0	2	0
134	0	1	0	3	0	3	2	0	1	0	2	1	1	1	3	2	0	1	3	1
135	1	0	1	1	1	1	3	0	0	1	2	3	2	3	3	3	2	2	2	2
136	2	0	0	3	2	0	3	0	0	0	0	0	2	1	3	0	3	3	3	3
137	0	0	0	2	0	1	1	1	0	1	2	0	2	1	3	0	0	1	3	1
138	2	0	0	3	0	1	1	1	1	1	0	1	1	1	1	1	0	1	1	0
139	2	0	0	3	0	0	1	0	0	0	1	1	1	1	3	1	0	0	3	0
140	0	0	1	3	0	0	0	0	0	0	0	1	1	0	2	1	0	0	2	0
141	0	1	0	3	0	0	2	0	0	0	0	0	1	0	0	1	0	0	0	0
142	0	2	2	3	2	0	3	0	0	0	0	1	1	0	3	0	0	1	0	2
143	0	0	0	2	1	1	1	0	0	0	0	1	0	0	0	1	0	0	0	0
144	2	2	3	0	3	3	3	0	3	3	3	3	3	3	3	3	2	3	3	3
145	0	2	0	0	0	1	2	0	0	0	0	1	0	0	1	0	0	0	3	2
146	1	0	0	3	1	0	2	0	0	0	0	0	0	0	0	0	0	0	0	0
147	0	0	1	2	0	1	2	1	0	0	0	0	0	0	1	1	0	1	1	0
148	0	1	1	3	0	0	3	0	0	0	0	0	0	0	0	0	0	0	3	0
149	0	0	0	0	0	0	3	0	0	0	0	0	0	0	2	0	0	0	3	0
150	2	2	0	3	0	1	1	0	0	1	1	1	1	1	2	1	0	1	2	1
151	0	0	0	0	1	2	3	0	0	1	0	1	2	2	0	1	0	1	0	0
152	0	0	0	0	0	0	3	0	0	0	0	0	0	0	0	1	0	0	2	0
153	0	0	0	0	2	2	3	0	0	2	0	0	0	2	0	1	0	3	0	3
154	0	0	0	3	0	0	1	0	0	0	0	1	1	1	2	1	0	0	2	2
155	0	0	0	2	0	0	0	2	0	0	0	0	0	0	3	0	0	0	3	0
156	0	0	0	3	0	0	3	0	0	0	0	0	1	0	0	0	0	0	0	0
157	0	0	0	2	0	0	1	0	0	0	0	1	1	0	0	1	0	0	0	0
158	0	2	2	3	0	2	2	1	2	2	3	3	3	3	1	3	1	3	3	0
159	0	1	0	0	3	2	0	0	1	2	0	3	3	3	2	3	0	3	3	0
160	0	0	1	0	2	3	0	0	0	2	1	3	0	3	3	1	0	3	3	0
161	0	3	0	2	0	1	1	0	0	0	0	3	0	1	3	2	0	2	3	1
162	3	3	3	2	1	1	1	0	0	0	0	2	0	0	0	2	1	1	0	0
163	2	2	0	3	0	1	1	0	0	0	0	1	2	1	3	1	0	0	2	0
164	2	2	2	2	0	1	1	0	1	0	0	1	0	1	1	1	0	1	1	0
165	2	2	2	2	0	1	1	0	0	1	0	0	0	0	2	1	0	0	2	0
166	0	1	3	1	1	0	0	3	2	0	0	2	1	0	0	1	0	0	0	0
167	0	0	0	1	0	2	3	0	0	0	0	1	0	3	2	0	0	1	0	0
168	0	0	0	2	0	0	3	0	0	0	0	1	0	0	3	1	0	0	2	0
169	0	0	0	0	0	0	1	0	0	0	1	0	1	1	3	0	0	1	3	0
170	0	0	0	0	0	0	3	0	0	0	0	0	0	0	3	0	0	0	2	2
171	0	1	0	1	0	0	1	0	0	0	0	1	0	1	3	0	0	0	1	0
172	0	0	0	0	0	0	3	0	0	0	0	0	0	0	3	0	0	0	2	0
173	0	0	0	1	0	0	1	0	0	0	0	0	0	0	3	0	0	0	3	0
174	0	0	2	3	2	2	3	0	0	1	2	3	0	2	0	2	0	2	0	0
175	1	0	2	1	2	3	3	0	3	2	0	0	0	1	3	0	0	0	0	3
176	0	0	0	0	0	1	3	0	0	0	0	0	2	0	3	0	0	0	3	3
177	1	0	0	3	0	0	3	0	0	0	2	0	1	0	0	3	0	0	0	0
178	1	0	0	3	3	2	2	1	0	0	0	2	2	1	2	1	0	1	2	1
179	1	3	0	1	0	1	1	0	0	1	2	1	1	1	2	1	0	1	2	1
180	1	0	2	3	0	2	2	0	0	0	2	3	0	3	0	0	0	0	0	0
181	0	2	1	3	0	2	2	1	0	0	1	2	0	0	0	2	0	0	0	0
182	0	0	0	0	0	0	2	0	0	0	0	0	0	0	0	0	0	0	0	2
183	1	2	1	3	1	2	0	0	0	2	2	3	2	2	2	3	3	3	3	3
184	2	2	2	2	0	3	3	2	2	2	2	2	1	1	3	2	0	1	2	0
185	0	1	2	2	1	1	2	0	0	1	1	1	1	1	1	1	0	1	1	1
186	1	1	0	2	0	1	1	0	0	1	0	1	1	1	3	1	0	0	3	0
187	0	1	0	2	1	2	2	1	0	3	1	2	2	2	3	0	0	2	3	0
188	3	0	1	2	0	3	3	0	0	0	0	1	2	0	1	1	0	0	0	0
189	0	0	0	3	0	2	3	0	0	0	0	0	0	0	1	0	0	0	0	0
190	0	0	0	0	0	2	0	0	0	0	1	0	1	0	0	0	0	1	1	1
191	0	0	0	2	0	0	3	0	0	0	0	0	0	0	0	0	0	0	0	0
192	0	0	0	1	0	0	1	0	0	0	0	1	0	0	0	1	0	0	0	0
193	1	0	0	3	0	1	1	0	0	1	0	1	1	1	0	1	0	1	0	0
194	0	0	0	1	0	0	2	1	0	0	0	1	0	0	3	0	0	0	2	0
195	2	0	0	3	0	3	2	0	0	1	3	3	2	2	3	3	0	3	3	1
196	0	2	3	3	3	3	3	1	1	0	2	3	0	0	0	3	0	2	0	0
197	2	1	0	1	0	2	2	0	2	2	2	2	1	1	3	1	0	0	3	2
198	2	2	0	3	2	2	0	0	0	0	0	3	3	3	0	2	0	2	1	1
199	0	1	0	2	0	1	1	0	0	1	0	1	1	1	3	0	0	0	3	0
200	2	0	0	1	0	0	1	0	0	1	0	3	0	0	0	2	0	0	0	0
201	3	3	0	3	0	2	2	0	1	2	3	3	3	2	0	3	0	2	0	0
202	0	0	1	3	1	1	0	0	2	2	2	1	1	3	3	3	0	1	1	1
203	3	0	0	0	0	0	2	0	0	0	0	0	0	0	1	0	0	0	1	0
204	0	2	1	3	1	2	3	0	2	2	2	3	2	2	0	3	0	2	0	3
205	2	2	0	1	3	2	3	0	0	2	2	1	2	1	1	2	0	1	1	2
206	2	0	0	2	1	1	1	0	1	2	2	3	0	2	3	2	0	1	3	0
207	0	2	0	3	2	2	0	0	0	0	2	3	0	0	3	3	0	2	2	0
208	0	0	2	0	2	3	3	0	0	0	0	1	3	1	0	0	0	2	2	0
209	1	0	0	3	0	2	2	0	0	1	1	0	1	0	3	2	0	0	2	0
210	2	0	0	3	0	0	0	0	0	0	1	2	1	1	3	0	0	0	3	2
211	0	0	0	2	1	1	2	0	0	0	0	1	1	1	2	1	0	0	1	1
212	0	1	0	2	0	3	2	0	0	1	0	1	1	0	0	1	0	0	0	0
213	1	0	1	3	0	0	3	0	0	0	2	0	0	0	0	0	0	0	0	0
214	0	0	0	0	0	2	0	0	0	0	0	0	0	0	3	0	0	0	0	3
215	2	0	0	0	0	0	3	0	0	0	0	0	3	0	0	0	0	0	0	0
216	0	0	0	1	0	0	1	0	0	0	0	0	1	0	0	1	0	0	0	0
217	0	0	0	1	0	0	1	0	0	0	0	0	1	0	3	2	0	0	0	0
218	0	3	0	3	3	3	2	0	2	1	2	2	1	1	0	0	0	0	0	0
219	0	0	2	0	0	0	2	1	0	0	0	0	2	0	0	0	0	0	0	0
220	0	0	0	2	0	0	0	0	0	0	0	0	1	1	3	0	0	0	3	0
221	1	0	0	2	0	3	1	0	0	0	0	1	2	1	3	1	0	1	3	1
222	1	1	0	1	0	3	1	0	0	1	1	0	1	1	3	0	0	1	3	0
223	1	0	0	2	0	2	2	0	0	1	1	1	2	1	0	0	0	1	0	0
224	0	0	0	2	0	0	1	0	0	0	0	1	1	0	3	1	0	0	3	0
225	2	1	0	1	0	1	1	0	0	1	1	1	0	1	3	1	0	1	2	0
226	0	0	0	2	0	1	1	0	0	1	1	3	0	1	3	2	0	1	3	1
227	0	1	0	0	1	1	3	0	1	1	0	2	1	0	3	3	1	2	2	0
228	2	2	1	2	0	0	0	0	0	2	2	0	1	0	3	0	0	0	3	0
229	0	0	3	3	0	0	0	0	0	0	0	1	1	0	0	1	0	0	0	0
230	0	0	0	2	0	0	2	0	0	0	0	0	1	1	2	3	0	0	0	0
231	0	0	0	3	0	0	1	1	0	0	1	0	2	0	0	1	0	1	0	0
232	0	0	0	0	0	0	3	0	0	0	0	0	0	0	0	0	0	0	0	0
233	1	0	1	3	3	3	3	0	0	2	2	3	3	3	0	2	2	3	0	3
234	0	3	0	3	0	3	2	0	0	0	1	0	2	0	3	0	0	0	3	0
235	0	0	0	2	0	0	2	0	0	0	0	0	0	0	0	0	0	0	0	0
236	0	0	0	3	0	0	3	0	0	0	0	0	0	0	0	0	0	0	0	0
237	0	0	0	1	1	0	0	0	0	1	2	0	0	1	0	2	0	1	2	0
238	0	0	0	2	0	2	1	3	0	2	0	1	1	1	3	0	0	1	3	1
239	0	0	0	1	0	1	1	0	0	0	2	1	2	2	2	1	0	2	2	0
240	0	0	0	0	0	2	3	0	0	0	0	0	1	0	0	0	0	0	0	0
241	0	0	0	2	0	0	1	0	0	0	0	1	1	0	0	1	0	0	0	0
242	1	3	3	0	3	3	3	0	1	2	2	0	1	2	3	0	0	1	2	0
243	0	0	1	3	2	3	3	3	0	3	3	2	3	3	3	3	0	3	3	3
244	0	2	0	3	0	1	1	3	1	2	3	1	1	1	2	3	0	0	0	1
245	0	0	0	2	0	0	1	0	0	0	0	1	2	0	0	1	1	1	0	0
246	0	0	0	3	0	0	0	0	0	3	0	1	1	2	3	1	2	1	3	0
247	0	0	0	2	0	1	2	0	0	1	0	1	1	1	3	0	0	1	3	1
248	0	0	1	2	1	3	0	0	3	3	3	2	1	3	3	1	1	2	3	1
249	0	0	0	2	2	2	2	0	0	1	0	2	2	2	0	3	0	0	0	0
250	0	1	0	1	0	0	1	0	0	0	0	0	0	0	3	0	0	0	1	0
251	0	3	0	0	3	3	3	1	0	0	2	0	2	2	3	0	0	2	3	2
252	1	1	1	2	1	2	2	0	0	1	1	1	1	1	3	0	0	1	3	0
253	2	2	2	2	0	0	3	0	0	0	0	0	2	0	3	0	0	0	3	0
254	0	2	0	3	0	1	1	0	0	0	0	1	1	1	3	1	0	0	2	0
255	0	0	0	1	0	1	1	1	1	0	1	1	2	0	0	2	0	0	0	0
256	0	0	0	0	0	0	3	0	0	0	0	0	0	0	2	0	0	0	0	0
257	0	0	0	2	1	0	0	0	0	0	0	0	0	0	0	1	0	0	0	1
258	0	0	0	2	0	0	0	0	0	0	0	0	1	1	3	1	0	0	3	1
259	0	2	0	2	3	3	2	0	0	1	2	2	1	3	2	0	0	2	2	0
260	0	0	1	2	0	0	0	1	0	0	0	0	1	0	3	0	0	0	1	1
261	0	0	0	1	0	0	1	0	0	0	0	0	0	0	3	0	0	0	1	1
262	3	3	3	3	3	3	3	0	0	1	2	2	2	1	3	3	0	1	0	0
263	1	1	0	3	3	0	2	0	0	1	0	2	2	1	3	1	0	0	0	0
264	1	2	0	3	0	0	0	0	0	1	0	0	1	1	3	0	0	2	2	0
265	0	1	1	2	3	0	3	0	1	2	0	0	2	0	0	0	0	0	1	0
266	0	0	0	2	1	1	2	0	0	1	0	1	1	1	0	1	0	1	0	0
267	1	3	1	0	1	1	1	0	0	0	0	1	3	0	1	3	0	1	1	1
268	1	3	3	3	3	3	3	1	3	3	3	0	2	2	3	2	1	3	3	3
269	1	0	0	2	0	0	0	0	2	0	1	1	1	1	3	1	0	1	2	2
270	0	0	2	3	2	0	3	0	0	0	0	0	2	0	3	1	0	0	2	0
271	0	1	0	0	0	0	3	0	0	0	0	0	0	0	0	0	0	0	0	0
272	2	2	2	1	2	2	3	0	0	3	0	0	0	1	3	2	0	2	1	1
273	3	3	3	3	3	3	3	0	3	3	3	3	3	3	3	3	0	3	3	3
274	1	1	1	0	1	1	2	0	1	1	2	3	0	1	2	2	1	1	1	1
275	0	0	2	2	0	0	2	0	0	1	1	0	1	1	3	0	0	1	3	0
276	0	0	0	1	2	0	3	0	0	0	1	0	1	0	3	0	2	2	2	0
277	0	0	0	1	0	1	2	0	0	1	1	1	1	1	3	1	0	1	2	0
278	1	1	3	0	3	3	3	0	3	3	3	2	0	3	3	1	1	3	3	3
279	1	3	0	2	1	1	1	0	0	1	1	1	1	1	3	1	0	1	3	1
280	0	0	0	2	0	0	2	0	0	0	1	0	3	1	3	0	0	0	3	0
281	3	3	3	3	1	2	0	2	1	3	3	2	1	1	3	2	0	2	3	1
282	2	3	3	1	3	3	3	1	1	3	3	3	0	3	3	3	1	2	2	2
283	0	0	0	3	2	2	2	0	0	0	0	3	1	0	0	3	1	1	2	0
284	1	2	2	3	2	2	3	0	0	2	0	3	3	3	1	3	0	3	3	2
285	2	2	0	2	0	1	1	0	0	2	2	0	1	1	3	1	2	2	3	1
286	0	0	0	1	0	0	2	1	0	0	0	0	3	0	0	0	0	0	0	0
287	0	0	0	3	0	3	3	0	0	0	0	3	0	1	0	1	0	0	0	0
288	3	3	3	2	1	3	2	0	3	3	3	2	1	2	3	2	0	3	3	0
289	2	0	0	1	0	3	2	0	0	0	0	1	1	1	2	1	1	1	2	0
290	2	0	0	3	0	0	2	0	0	0	0	1	1	0	0	1	3	3	0	0
291	1	0	0	2	0	0	2	0	0	0	0	0	2	0	3	1	0	0	3	0
292	3	3	0	2	1	1	1	0	0	0	1	2	0	0	0	1	0	1	0	0
293	0	0	0	1	0	1	2	0	0	0	0	0	0	0	2	1	0	1	2	2
294	0	0	0	3	0	0	0	0	0	0	0	0	3	0	0	1	0	0	0	0
295	1	0	0	3	0	0	0	0	0	0	0	0	0	0	0	1	0	0	0	0
296	0	0	0	0	2	3	2	0	1	2	0	0	0	3	3	0	2	2	3	2
297	2	0	2	1	2	2	2	0	2	2	2	2	1	3	3	3	2	2	2	2
298	0	0	0	2	0	0	2	0	0	0	0	0	1	0	1	1	0	0	2	0
299	2	2	2	2	1	3	2	2	2	1	1	1	1	1	2	2	0	1	0	0
300	3	0	0	2	0	0	1	0	3	0	0	1	0	1	2	1	0	1	2	2
